# Supplementary material for: Microbiome–Metabolomic Analysis Reveals Beneficial Effects of Dietary Kelp Resistant Starch on Intestinal Functions of Hybrid Snakeheads (Channa maculata ♀ × Channa argus ♂)
Source: Antioxidants (Basel). 2023 Aug 18;12(8):1631. doi: 10.3390/antiox12081631 (PMC10451247; doi:10.3390/antiox12081631)
Supplement: Supplementary file 1 [file antioxidants-12-01631-s001.zip]

Archive with 1 entries (1 files):
- antioxidants-2468834-supplementary.pdf
